# Supplementary material for: Structural and electrophysiological basis for the modulation of KCNQ1 channel currents by ML277
Source: Nat Commun. 2022 Jun 29;13:3760. doi: 10.1038/s41467-022-31526-7 (PMC9243137; doi:10.1038/s41467-022-31526-7)
Supplement: Supplementary file 6 — Source Data [file 41467_2022_31526_MOESM6_ESM.xlsx]

## Sheet: Tail current response to ML277
Figure 7c and 8a, Supplemental Figure 9f
	Initial Tail Amplitude (pA)
	Control	ML277	ML277/Control	Mean	n	SD	SEM
WT	120.708	1244.98	10.3139
	298.617	1270.91	4.25598
	562.758	2287.36	4.06455
	405.995	1844.22	4.54248
	268.88	3191.85	11.8709
	260.848	2956.77	11.3352
	539.551	2687.99	4.9819
	102.539	1444.7	14.0893	8.18178	8	4.12043	1.45679
L251A	445.884	729.087	1.63515
	1163.34	1901.74	1.63472
	534.909	718.5	1.34322
	270.09	425.884	1.57682
	102.397	159.16	1.55434
	285.483	577.153	2.02167	1.62765	6	0.221006	0.0902255
V255A	124.259	1074.11	8.64411
	191.166	1753.71	9.17377
	184.625	1668.39	9.03663
	221.834	1506.01	6.78891	8.41086	4	1.10435	0.552173
L262A	343.672	798.384	2.3231
	398.49	1412.89	3.54562
	630.672	2210.87	3.50558
	238.287	771.477	3.2376	3.15297	4	0.569899	0.284949
L266A	491.335	1752.79	3.5674
	365.187	1023.59	2.80292
	156.813	755.568	4.81827
	501.615	1788.24	3.56496
	382.485	1412.78	3.69368
	666.552	2168.02	3.25259	3.61664	6	0.670763	0.273838
L266W	1204.5	1830.11	1.51939
	268.541	710.166	2.64453
	644.774	1778.23	2.75791
	125.137	275.076	2.1982
	413.279	1015.31	2.45671	2.31535	5	0.492818	0.220395
G272A	695.238	2218.68	3.19125
	552.915	1431.82	2.58959
	281.671	989.069	3.51143
	1157.25	3162.26	2.73256
	702.668	1564.48	2.22649	2.85026	5	0.506041	0.226308
G272C	210.136	130.267	0.619916
	109.58	85.7764	0.782773
	298.007	134.433	0.451106
	424.282	276.577	0.651871
	403.52	263.483	0.652962
	327.334	290.244	0.886691	0.67422	6	0.148733	0.0607202
G272T	84.9636	54.6653	0.643396
	212.323	160.938	0.757989
	115.7	68.093	0.588528
	113.509	59.9392	0.528059	0.629493	4	0.0977607	0.0488804
G272L	107.403	27.5417	0.256432
	693.764	298.742	0.43061
	1144.27	324.228	0.283349
	463.554	229.836	0.495814	0.366551	4	0.115269	0.0576346
G272V	94.2269	71.9103	0.763161
	356.875	204.287	0.572433
	225.968	138.507	0.612949
	248.302	114.025	0.459217	0.60194	4	0.125637	0.0628184
F335A	845.484	2359.16	2.7903
	1264.09	2548.27	2.01589
	444.194	1101.54	2.47987
	516.661	849.302	1.64383	2.23247	4	0.505235	0.252617
S338A	42.3976	937.783	22.1188
	80.8339	1867.94	23.1084
	137.817	2217.29	16.0886
	116.643	1317.81	11.2978
	224.806	1985.72	8.83305	16.2893	5	6.34495	2.83755
S338F	81.1768	15.8691	0.195489
	237.683	71.0335	0.298859
	86.1035	51.9238	0.60304
	123.1	73.1445	0.594186
	206.076	82.8662	0.402114	0.418737	5	0.179747	0.0803855
F339A	137.845	170.804	1.2391
	225.487	317.358	1.40743
	299.494	329.59	1.10049	1.24901	3	0.153712	0.0887455

## Sheet: Inactivation
Figure 7e and 8a
		Initial Tail current (pA)
		Measured	Extrapolated	Measured/Extrapolated	Mean
	WT	-1515	-3717	0.407587
		-1077	-3009	0.357926
		-569	-1890	0.301058	0.355524
	L251A	-883.945	No hook	1
		-2393.71	No hook	1
		-2952.08	No hook	1	1
	V255A	-345	-1599	0.21576
		-271	-1057	0.256386
		-253	-849	0.297998	0.256714
	L262A	-804	-1705.6	0.471388
		-256	-517.87	0.494333
		-1144	-2709.58	0.422206
		-419	-1022.9	0.40962	0.449387
	L266A	-793	-1456	0.544643
		-641	-1534	0.417862
		-743	-1380	0.538406
		-1154	-2857	0.40392	0.476208
	L266W	-3107.36	No hook	1
		-1906	-2650	0.719245
		-931.004	No hook	1
		-559.6	No hook	1
		-604	-772	0.782383	0.900326
	G272L	-337.484	No Hook	1
		-1067.23	No Hook	1
		-377.822	No Hook	1	1
	G272T	-111.9	No Hook	1
		-400.913	No Hook	1
		-187.733	No Hook	1	1
	G272C	-733.183	No Hook	1
		-484.44	No Hook	1
		-861.577	No Hook	1	1
	G272A	-1218	-1902	0.640379
		-498	-603.1	0.825734
		-2281	-3068.8	0.743287	0.736467
	G272V	-191	No Hook	1
		-908.351	No Hook	1
		-554.515	No Hook	1
		-904.214	No Hook	1
		-586.182	No Hook	1	1
	F335A	-2201	-4524	0.486516
		-1680	-2833	0.593011
		-73.17	-109.1	0.670669
		-235.7	-385.5	0.611414	0.590403
	S338A	-37	-762	0.0485564
		-61	-428	0.142523
		-295	-763	0.386632	0.192571
	S338F	-127	-183.8	0.690968
		-398.7	-427.6	0.932413
		-222	-269.2	0.824666
		-362.8	-487.6	0.744053
		-155	-235.6	0.657895	0.769999
	F339A	-710	-914	0.776805
		-493	-575	0.857391
		-219	-272	0.805147	0.813115

## Sheet: GVs
Figure 7d, Supplemental Figure 9a, b
		Initial Tail current (pA)
WT		Control																		Voltage (mV)	ML277												Control
	Voltage (mV)																																V1/2	Slope
	-90	79.2791	26.7611	19.3242	32.3758	-3.17383				15.0652	47.5906	14.9924	53.499	-6.4187	20.7445	15.1644	-4.48323	22.2222		-90	722.046	1492.31	1354.98	1234.63	178.223	1648.2	1955.23	988.159	1112.76	702.791			-30.78	9.201
	-80	79.2791	26.1507	16.8828	31.7654	-2.56348	24.3197	-3.17383	11.6097	4.34522	51.2527	36.3547	55.9405	-21.7079	26.3625	21.2679	11.596	19.7808		-80	736.084	1354.98	1247.56	930.062	347.29	1197.15	1445.59	828.857	1129.85	726.595			-24.86	6.073
	-70	56.1161	27.3714	15.6621	11.6238	36.499	33.4749	-2.56348	36.6341	3.56289	53.0838	23.5373	39.461	-15.4628	30.0246	20.6576	21.4088	25.274		-70	721.436	1247.56	1181.03	989.876	458.374	1003.67	1176.42	735.474	1106.66	751.009			-26.95	17.68
	-60	75.6292	23.7093	20.7702	26.8826	40.1611	34.0853	36.499	34.8031	-0.0992233	53.6941	41.2375	47.3955	-17.4196	36.1281	18.8265	27.5123	26.7732		-60	720.825	1181.03	1156.62	1262.7	781.25	934.696	1101.96	695.19	1106.05	763.826			-15.11	18.09
	-50	90.1528	32.2542	32.5388	39.7	57.251	51.1751	40.1611	102.552	2.34218	59.1873	54.0549	51.0576	-1.45608	77.5376	26.7611	69.6266	42.032		-50	714.722	1156.62	1190.19	1485.48	1094.36	1089.73	1221.59	745.239	1096.28	752.23			-19.91	13.81
	-40	150.578	59.7201	64.3898	64.7244	114.014	80.472	57.251	200.208	17.601	100.691	81.5207	66.9268	10.2822	169.606	32.8646	140.694	70.1082		-40	689.697	1190.19	1264.65	1569.71	1248.17	1662.24	1526.77	820.923	1064.55	554.476			-39.15	9.384
	-30	205.776	140.286	153.87	103.787	195.19	105.496	114.014	458.387	49.3392	208.113	165.749	195.101	55.5426	393.009	48.7337	282.858	129.093		-30	679.321	1264.65	1326.29	1552.01	1265.26	2298.22	1796.54	1009.52	1051.12	556.307			-9.908	13.81
	-20	263.617	277.005	311.418	143.46	283.081	121.366	195.19	746.473	87.7914	371.077	259.133	323.885	128.613	671.631	67.0443	516.842	221.037		-20	662.842	1326.29	1336.67	1480.6	1211.55	2640.02	1938.75	1069.34	1029.15	833.407			-27.59	9.868
	-10	302.07	372.22	418.135	184.353	400.879	134.183	283.081	838.758	113.865	537.093	315.285	400.789	161.056	836.119	76.1995	697.115	284.851		-10	640.869	1336.67	1331.18	1388.44	1022.95	2656.5	1959.51	1066.28	1002.9	982.332			-25.04	7.097
	0	322.822	409.452	487.26	218.533	470.459	135.404	400.879	942.518	124.241	659.773	357.4	430.086	185.47	900.674	79.2513	792.33	335.463		0	623.779	1331.18	1297	1306.65	929.565	2437.38	1897.86	1017.46	982.759	1027.5			-13.08	13.35
	10	345.405	416.776	520.374	233.181	521.118	143.949	470.459	984.022	140.11	742.171	396.462	456.331	193.452	898.209	85.3548	833.787	352.281		10	607.91	1297	1267.7	1212.65	856.323	2536.87	1799.59	946.655	957.735	991.488			-18.27	16.63
	20	359.443	407.62	541.127	253.323	549.805	139.676	521.118	1008.44	150.486	792.219	415.993	462.435	198.382	921.528	92.679	869.046	369.887		20	597.534	1267.7	1222.53	1123.54	747.681	2474	1708.04	867.92	941.865	930.452			-26.63	5.871
	30	371.039	405.179	566.357	271.023	586.426	139.676	549.805	1018.2	147.434	842.879	457.497	428.255	205.706	924.095	92.0687	899.469	390.591		30	585.327	1222.53	1187.74	1047.86	689.087	2416.63	1598.18	780.64	923.555	873.69			-23.13	10.18
	40	348.294	381.375	574.447	285.672	590.088	133.573	586.426	1013.32	158.248	883.162	469.704	423.982	206.316	921.779	100.003	920.831	388.885		40	575.562	1187.74	1159.67	972.176	575.562	2398.32	1513.34	693.97	911.348	817.537			-26.93	8.13
	50	313.504	370.999	574.399	285.672	593.75	137.235	590.088	1024.3	159.297	899.031	473.366	401.399	213.64	923	101.834	934.22	399.119		50	575.562	1159.67	1140.75	914.803	485.84	2289.07	1428.5	609.741	902.193	766.268			-22.38	17.71
	60	327.808	378.324	595.495	300.32	596.802	142.118	593.75	1032.24	125.117	900.862	485.573	389.803	214.861	947.414	103.055	967.781	405.081		60	577.393	1140.75	1134.03	839.119	485.229	2203.62	1345.49	529.785	896.699	659.456			-20.63	13.16
	70	279.943	399.076	612.852	299.71	555.908	136.014	596.802	1043.84	119.671	903.303	496.56	393.465	224.627	968.776	103.055	995.152	403.813		70	579.224	1134.03	1112.67	767.098	388.184	2135.26	1272.25	477.905	896.089	591.097			-20.21	12.31
	80	278.722	410.062	618.345	308.255	564.453	125.638	555.908	1050.55	89.1537	893.538	481.301	411.775	231.951	981.593	102.445	1051.65	404.893		80	582.886	1112.67	1087.04	668.221	400.391		1187.41	412.598	896.699	359.163
																																n	17	17
L251A		Control						ML277																								Mean	-22.97	11.9
	Voltage (mV)													Control		ML277																SD	6.946	4.087
	-90	12.1126	10.1872	15.7562	15.8874	18.9513		7.75185	6.82183	10.3915	20.6104	21.7138		V1/2	Slope	V1/2	Slope															SEM	1.685	0.9913
	-80	15.7747	18.1217	12.7044	19.3303	17.7306		6.35916	7.87055	10.3915	18.1689	27.3196		-0.1147	6.494	-2.39	7.915
	-70	12.723	17.5114	13.9251	17.1674	19.8995		14.2937	17.245	12.2225	20	31.592		0.2142	6.622	-6.635	6.207
	-60	9.45204	16.901	13.4868	19.8341	21.2922		6.57834	16.4094	8.51322	22.4414	28.1491		-3.716	7.767	-11.39	6.749
	-50	11.2831	14.4596	10.8262	19.2237	14.14		12.344	15.8523	10.4691	22.4414	32.7001		-0.2013	9.111	-0.6865	8.717
	-40	11.2831	23.6149	8.99511	14.3409	22.8569		12.0061	20.1248	20.9192	25.4932	35.1415		-2.667	7.225	-1.274	8.089
	-30	13.5053	24.8356	19.3711	22.1629	27.5205		17.3866	38.6545	39.7812	29.1553	40.6347
	-20	31.0457	64.5085	61.8765	35.5906	43.9528		53.3974	191.023	157.22	45.0244	78.4764	n	5	5	5	5
	-10	86.5877	220.758	193.712	73.4324	92.0762		199.271	737.507	374.943	112.163	128.633	Mean	-1.297	7.444	-4.475	7.535
	0	240.74	603.449	373.494	134.468	183.535		414.334	1401.91	559.098	240.337	355.559	SD	1.776	1.062	4.512	1.028
	10	380.12	975.153	495.617	192.451	258.952		565.091	1812.29	659.195	327.617	464.468	SEM	0.7941	0.4748	2.018	0.4599
	20	430.779	1137.29	554.43	217.475	285.15		639.554	1939.24	676.895	367.9	499.744
	30	450.038	1193.61	578.625	227.851	294.649		671.903	1928.43	623.795	386.821	527.82
	40	454.316	1204.6	596.497	240.058	295.431		694.486	1892.73	562.76	400.859	543.736
	50	458.137	1215.36	578.453	235.176	294.726		698.148	1715.17	499.283	409.404	574.195
	60	463.863	1203.72	567.467	247.993	301.909		699.979	1590.48	454.727	416.729	568.908
	70	461.202	1189.64	548.237	244.941	289.655		695.706	1483.67	416.666	417.339	573.791
	80	461.632	1181.7	528.529	244.941	296.369		696.927	1379.91	398.528	419.78	575.622
V255A		Control				ML277
	Voltage (mV)
	-90	28.8113	24.8828	31.4032		14.1461	-2.14053	23.7397	17.3725			Control		ML277
	-80	29.2025	23.6621	32.6239		17.8554	-1.49616	23.3957	15.5415			V1/2	Slope	V1/2	Slope
	-70	25.5404	27.9346	28.7365		17.4642	0.186458	23.4429	16.7622			-19.57	13.8	-18.34	10.87
	-60	31.2055	28.5449	32.1262		15.2952	7.60417	22.4414	20.4243			-28.57	7.799	-17.26	8.063
	-50	43.5845	36.4795	35.7883		21.1735	22.9102	38.9209	40.5659			-29.63	5.723	-18.57	9.8
	-40	61.1127	45.6348	63.8645		49.688	64.6805	118.877	157.143					-23.67	7.645
	-30	114.824	66.3867	131.785		132.743	277.083	358.745	439.736
	-20	176.25	104.229	206.64		242.606	705.55	726.787	827.309		n	3	3	4	4
	-10	202.229	120.708	241.477		332.938	1166.36	1052.71	1178.87		Mean	-25.92	9.107	-19.46	9.095
	0	209.678	139.019	251.242		401.908	1479.48	1271.83	1354.65		SD	5.528	4.194	2.864	1.507
	10	215.515	153.057	248.754		449.516	1627.79	1410.99	1368.08		SEM	3.191	2.422	1.432	0.7536
	20	227.799	157.939	240.114		473.93	1662.58	1477.52	1288.12
	30	225.483	169.536	252.102		486.137	1645.49	1493.39	1166.05
	40	222.728	170.146	243.034		472.099	1602.16	1439.68	1075.72
	50	218.58	171.978	250.144		461.723	1550.28	1384.14	992.714
	60	218.58	171.367	227.934		450.126	1493.51	1321.27	923.745
	70	214.308	172.588	233.604		429.984	1427.6	1229.11	845.009
	80	225.294	167.705	219.197		420.829	1355.57	1097.27	799.843
L262A		Control					ML277
	Voltage (mV)
	-90	46.7139	20.0944	18.8737	24.522		111.017	220.509	175.86	64.4309			Control		ML277
	-80	46.7139	23.7565	18.2633	26.5964		95.1476	166.798	226.839	47.341			V1/2	Slope	V1/2	Slope
	-70	40	23.4306	18.8737	34.6469		187.311	159.473	286.653	54.6653			-30.24	8.699	-48.78	8.424
	-60	47.9346	28.4201	22.5358	35.9464		312.433	170.46	370.272	99.2209			-19.62	9.613	-32	7.077
	-50	84.5557	40.0168	25.5876	39.3239		566.949	247.974	555.208	245.095			-17.21	15.3	-37.93	7.611
	-40	127.891	65.7722	34.7428	94.0837		847.711	434.132	935.926	549.05			-21.56	9.326	-38.84	7.099
	-30	200.522	117.093	50.612	208.385		1014.95	706.959	1392.23	854.226
	-20	290.854	217.656	67.7018	376.388		1112.6	956.593	1768.81	1047.71		n	4	4	4	4
	-10	344.565	317.453	84.7917	525.357		1137.63	1122	1976.01	1161.23		Mean	-22.16	10.73	-39.39	7.553
	0	365.317	371.069	100.05	598.272		1121.76	1195.85	2063.67	1210.67		SD	5.675	3.068	6.957	0.6311
	10	375.083	394.102	109.816	633.462		1070.49	1217.82	2079.1	1224.1		SEM	2.837	1.534	3.479	0.3155
	20	376.304	408.948	115.92	644.94		1007.01	1215.99	2038.06	1223.49
	30	361.655	422.545	120.192	648.438		937.433	1194.63	1965.9	1176.49
	40	347.007	409.074	124.465	647.554		865.411	1159.84	1882.85	1136.21
	50	300.62	405.58	128.737	672.439		789.728	1121.39	1806.55	1105.08
	60	361.045	417.748		674.186		707.941	1089.04	1738.19	1071.51
	70	331.138	428.312		678.987		606.012	1056.69	1660.07	1040.38
	80	321.982	434.614		687.361		485.162	1031.06	1572.18	1003.76
L266A		Control						ML277
	Voltage (mV)
	-90	21.9086	29.5936	22.755	31.3653	52.236		182.882	91.5283	1028.03	394.275	360.927			Control		ML277
	-80	13.7016	30.4232	22.1446	30.755	58.784		210.929	93.3594	1050.06	333.592	327.812			V1/2	Slope	V1/2	Slope
	-70	0.451932	35.9163	27.0275	41.131	69.1006		218.84	133.643	1137.34	365.596	381.007			-18.27	11.28	-33.78	9.932
	-60	15.0532	49.1249	30.0792	50.2862	80.4248		275.704	326.514	1249.64	466.304	488.305			-28.17	9.573	-50.41	6.899
	-50	19.184	69.4857	38.6241	76.5314	119.155		431.562	760.474	1264.29	673.824	800.805			-29.15	14.56
	-40	39.4504	122.586	59.9864	133.294	195.562		709.883	1122.41	1267.96	943.599	1345.85			-26.1	12.88	-40.11	10.09
	-30	120.487	212.308	89.8937	223.626	314.314		1072.43	1307.96	1256.36	1189.57	1929.95			-26.05	11.38	-37.79	9.031
	-20	224.201	309.526	111.256	318.231	462.47		1371.5	1373.88	1237.44	1373.9	2334.62
	-10	336.193	381.216	122.242	390.862	572.718		1557.05	1371.44	1213.79	1469.11	2556.18		n	5	5	4	4
	0	375.036	411.733	134.449	425.652	631.312		1652.88	1324.44	1135.05	1521.6	2625.15		Mean	-25.55	11.93	-40.52	8.988
	10	414.16	434.097	139.942	445.794	657.942		1680.95	1256.08	1108.81	1517.33	2588.52		SD	4.283	1.877	7.091	1.469
	20	430.311	437.759	150.318	461.053	670.6		1677.29	1122.41	1065.32	1473.99	2502.46		SEM	1.915	0.8396	3.546	0.7344
	30	418.581	450.576	152.15	470.818	689.971		1650.43	1107.76	1017.1	1411.13	2354.76
	40	441.304	443.471	152.15	481.805	696.075		1620.53	1039.4	994.518	1329.95	2204
	50	454.936	440.2	157.032	487.908	691.642		1588.79	988.745	951.183	1246.94	2054.47
	60	465.273	429.824	155.812	493.401	697.088		1558.88	915.503	886.485	1174.31	1935.45
	70	498.28	412.735	155.812	498.284	700.14		1522.26	841.65	860.24	1095.58	1813.38
	80	513.073	402.359	153.37	503.167	702.422		1477.71	786.719	766.857	1009.52	1697.41
	90									608.776	940.548
	100									496.471
L266W		Control				ML277
	Voltage (mV)
	-90	21.2553	12.207	17.6058		76.6545	1.1263	8.71532			Control		ML277
	-80	28.5795	11.5967	21.8783		76.1386	-1.3151	16.1811			V1/2	Slope	V1/2	Slope
	-70	42.0072	9.76562	23.7093		69.5191	4.17806	24.2573			-25.06	6.016	-8.484	13.59
	-60	48.1107	11.5967	27.9818		82.3837	10.2816	28.0138			-21.91	9.222	-6.438	11.29
	-50	71.9144	15.2588	37.7474		66.8905	10.2816	41.6607			-22.46	6.51	-9.53	8.08
	-40	140.884	28.6865	64.6029		104.56	26.7611	48.6943
	-30	453.995	88.501	222.074		245.552	73.1478	113.439		n	3	3	3	3
	-20	1005.75	177.383	541.898		532.194	179.349	364.904		Mean	-23.14	7.249	-8.151	10.99
	-10	1313.98	225.939	765.286		828.825	305.692	775.06		SD	1.683	1.726	1.573	2.767
	0	1375.02	253.029	834.867		1071.13	449.124	1163.29		SEM	0.9714	0.9966	0.908	1.598
	10	1422.62	266.926	876.981		1270.72	600.492	1428.18
	20	1438.49	287.537	880.643		1380.58	662.747	1566.73
	30	1434.83	296.552	889.188		1453.82	688.992	1605.8
	40	1400.04	289.305	884.305		1507.8	713.407	1602.13
	50	1410.42	295.738	886.746		1546.86	728.665	1581.99
	60	1409.19	296.037	882.474		1598.74	726.224	1536.83
	70					1639.64	724.393	1502.08
	80					1679.14	717.679	1459.92
G272A		Control						ML277
	Voltage (mV)
	-90	24.2725	24.8828	23.4149	19.1726	13.5661		121.959	268.696	19.361	363.109	385.348			Control		ML277
	-80	18.7793	24.8828	16.701	24.0554	17.8385		108.531	323.017	28.1137	248.551	514.132			V1/2	Slope	V1/2	Slope
	-70	30.376	23.6621	9.32961	14.2897	19.0592		122.569	379.17	53.1056	195.545	570.895			-18.45	9.391	-36.13	7.455
	-60	16.3379	26.1035	17.7801	27.1071	30.6559		178.111	508.564	134.205	196.156	662.447			-22.72	6.201	-51.48	6.884
	-50	29.7656	25.4932	17.217	24.0554	34.9284		413.707	796.04	506.268	216.908	910.25			-21.45	7.055	-37.5	6.255
	-40	35.8691	41.9727	34.0838	47.2487	55.6803		1052.13	1092.06	1655.56	246.815	1356.42			-23.88	9.819
	-30	158.735	117.656	127.299	111.336	182.633		1803.48	1231.83	3083.17	274.281	1745.21			-18.25	6.752	-43.72	8.015
	-20	324.893	267.192	321.391	188.85	532.975		2312.51	1230	3893.72	292.591	1917.94
	-10	473.208	372.173	450.175	233.406	909.562		2549.33	1161.64	4054.85	303.577	1948.46		n	5	5	4	4
	0	559.538	405.132	500.981	245.05	1091.45		2578.62	1086.57	3923.63	310.902	1895.97		Mean	-20.95	7.844	-42.21	7.152
	10	592.227	427.715	523.564	261.529	1169.57		2491.34	1012.1	3734.42	320.057	1831.88		SD	2.525	1.644	7.009	0.7556
	20	644.632	427.715	538.823	277.398	1189.71		2364.39	948.628	3565.35	320.057	1767.79		SEM	1.129	0.7351	3.504	0.3778
	30	648.377	428.325	540.826	283.502	1187.88		2236.22	897.358	3413.98	321.278	1727.51
	40	644.029	418.56	545.098	288.995	1195.21		2119.03	844.258	3280.93	317.005	1652.44
	50	659.288	405.742	549.517	294.05	1174.45		2021.98	808.857	3166.18	285.267	1613.99
	60	641.014		551.692	290.998	1169.57		1925.55	763.081	3062.42	188.221	1534.64
	70	673.099		555.479	289.997	1161.03		1843.76	730.732	2968.43	108.265	1503.51
	80	674.264		556.7	285.114	1157.98		1769.91	688.008	2862.22	91.7855	1438.81
G272C		Control					ML277
	Voltage (mV)
	-90	12.5085	16.901	17.6058	9.59834		20.0897	20.3379	23.0773	21.6119
	-80	11.8981	16.901	21.2679	-1.38799		23.1415	20.3379	28.5604	19.5023			Control		ML277
	-70	5.79463	15.07	17.6058	11.9453		21.2511	24	29.5619	20.551			V1/2	Slope	V1/2	Slope
	-60	7.62568	13.8493	20.6576	-2.79749		26.1933	25.2207	21.017	20.4384			-20.19	8.046	-33	5.58
	-50	11.2878	14.4596	26.1507	-0.966437		30.6849	30.1035	27.8451	21.0487			-22.65	6.538	-22.93	9.804
	-40	23.4948	17.5114	32.8646	10.0199		45.6651	37.4277	28.3817	28.5982			-17.92	9.768	-17.98	6.986
	-30	89.9759	37.653	74.3685	67.0322		74.6302	60.0107	59.8536	63.4415			-17.39	6.494	-18.75	6.104
	-20	200.45	68.7809	153.104	216.912		152.542	93.1889	133.563	148.891
	-10	286.681	89.5329	212.918	382.318		216.961	113.941	210.467	244.106		n	4	4	4	4
	0	341.518	99.2985	252.591	490.193		244.427	129.81	252.431	300.258		Mean	-19.54	7.712	-23.17	7.119
	10	357.453	107.233	281.278	535.264		255.472	139.576	260.143	326.503		SD	2.404	1.549	6.908	1.882
	20	374.848	102.961	287.992	545.64		254.092	141.128	269.614	331.386		SEM	1.202	0.7746	3.454	0.941
	30	382.641	106.623	290.433	527.94		244.842	144.79	279.033	325.893
	40	372.634	105.402	302.03	513.902		236.486	139.516	277.453	314.906
	50	372.445	96.8571	304.471	504.747		221.274	143.178	279.284	301.479
	60	371.224	101.13	306.302	488.267		218.223	136.85	270.176	287.441
G272T		Control				ML277							Control		ML277
	Voltage (mV)												V1/2	Slope	V1/2	Slope
	-90	13.3805	-2.77363	20.4748		15.2116	17.5114	9.49924	16.2725				-13.65	6.942	-11.72	7.246
	-80	11.5495	0.757624	29.0197		15.8219	27.277	0.954319	14.9391				-15.36	9.77	-11.71	10.64
	-70	14.6012	6.95554	28.6286		13.3805	20.5632	14.3821	16.6576				-23.26	5.513	-8.365	9.7
	-60	13.9909	5.17169	33.5114		14.6012	26.0563	15.6028	22.1507						-12.88	8.146
	-50	9.71842	13.983	41.1674		13.3805	30.3288	10.1096	16.5449
	-40	12.1598	18.4746	60.3669		10.3288	33.3805	10.7199	19.5967			n	3	3	4	4
	-30	21.9255	34.391	148.649		13.9909	50.4704	16.2131	18.8737			Mean	-17.42	7.408	-11.17	8.933
	-20	30.4704	55.1429	318.486		24.9772	101.13	32.0822	28.029			SD	5.127	2.166	1.948	1.524
	-10	58.5466	75.5037	467.299		34.1325	159.723	60.1584	40.236			SEM	2.96	1.251	0.9741	0.762
	0	71.9743	92.4809	547.143		42.0671	204.889	86.4035	46.9499
	10	82.9606	99.5799	570.449		51.2223	232.965	98.6106	48.1706
	20	82.3503	104.848	559.462		49.3913	251.886	106.545	56.7155
	30	80.5192	116.67	540.542		51.8327	265.314	112.038	53.6637
	40	81.1296	115.224	512.963		51.8327	265.924	113.869	57.3258
	50	91.5055	116.77	479.506		52.443	265.314	116.921	53.6637
	60	85.402	122.038	447.152		51.8327	270.807	119.973	53.9956
	70	77.4674	115.324	429.843		48.1706	263.483	116.921	52.7748
	80	79.9089	118.761	415.194		48.1706	272.028	113.259	51.2756
	-90					48.7809		117.531	53.717
G272V		Control					ML277
	Voltage (mV)
	-90	23.3181	20.0286	17.9498	22.9359		4.16124	24.8433	1.1263
	-80	27.7164	26.1322	16.7291	22.9359		1.10949	27.2847	1.1263			Control		ML277
	-70	10.3964	20.639	16.1187	18.7761		5.9923	24.8433	-0.704752			V1/2	Slope	V1/2	Slope
	-60	12.8378	16.9769	14.0685	21.3301		2.33019	26.6743	15.7747			-25.49	9.352	-22.19	7.869
	-50	13.9641	22.47	15.6803	21.4427		1.71984	23.0122	15.1644			-19.79	6.68	-21.04	5.448
	-40	37.0574	34.0667	24.0061	28.0501		4.7716	30.9468	18.8265			-19.54	6.636	-27	6.742
	-30	62.3912	93.2708	70.2862	67.7229		16.3683	51.0884	35.9163			-19.43	6.272	-24.53	4.866
	-20	98.8974	243.417	183.267	173.924		35.2892	101.137	61.5511
	-10	128.805	369.76	288.36	270.917		39.5616	154.162	86.5755		n	4	4	4	4
	0	142.232	434.457	330.202	323.52		51.7687	165.035	97.5619		Mean	-21.06	7.235	-23.69	6.231
	10	149.557	458.871	355.007	337.167		53.5997	175.915	98.1722		SD	2.956	1.423	2.642	1.344
	20	151.388	462.534	358.782	332.456		56.0411	168.353	95.1204		SEM	1.478	0.7116	1.321	0.6721
	30	152.608	463.754	353.288	323.407		54.2101	173.906	96.9515
	40	151.998	444.833	339.25	309.873		51.1583	162.487	92.0687
	50	150.777	430.185	323.269	294.223		43.2237	158.553	84.1341
	60	147.725	406.992	325.775	268.475		53.5997	145.006	80.472
	70	123.922	388.071		260.043		42.6134	136.568	76.8099
	80	109.884	382.577		238.621		43.8341	116.711	73.1478
G272L		Control					ML277
	Voltage (mV)
	-90	17.0426	31.0807	27.3714	8.66971		26.5851	16.6043	7.88737
	-80	13.3805	31.0807	26.1507	13.9909		22.5791	22.7078	13.9909
	-70	12.1598	26.8083	27.9818	17.653		26.8515	22.0974	15.2116			Control		ML277
	-60	12.1598	24.9772	30.4232	15.2116		26.4604	21.4871	17.0426			V1/2	Slope	V1/2	Slope
	-50	12.1598	28.029	36.5267	18.8737		33.6126	25.7595	20.0944			-5.546	14.86	-22.92	9.874
	-40	12.1598	43.6789	49.9544	25.5876		47.8699	33.0838	37.1842			-4.095	16.04	-16.09	7.86
	-30	27.4186	100.442	114.041	55.0564		89.5929	54.4461	59.7673			-3.925	13.06	-21.63	9.239
	-20	51.8327	212.136	271.512	108.767		146.966	95.95	104.933			-3.15	16.23
	-10	85.402	340.369	520.535	185.672		190.911	160.647	142.165
	0	106.764	445.203	745.755	257.302		216.108	203.982	169.02		n	4	4	3	3
	10	116.53	524.003	918.485	303.298		234.857	221.072	181.838		Mean	-4.179	15.05	-20.21	8.991
	20	133.62	597.831	1044.83	339.699		233.026	232.058	184.889		SD	0.9999	1.457	3.629	1.03
	30	133.009	652.834	1129.67	370.774		243.182	213.748	180.007		SEM	0.4999	0.7285	2.095	0.5945
	40	171.789	681.23	1181.55	392.136		239.911	178.958	179.396
	50	163.244	712.36	1227.32	409.837		236.86	203.982	180.617
	60	165.857	719.197	1238.31	417.771		231.758	209.475	173.293
	70	167.155	760.311	1254.79	434.589		234.199	205.203	181.838
	80	154.166	783.669	1274.32	459.613		246.406	203.982	186.11
F335A		Control					ML277
	Voltage (mV)
	-90	59.1097	80.1068	58.4993	59.6729		-15.4004	30.4253	55.3912
	-80	62.1615	86.0505	57.889	64.5557		-6.24512	25.5424	50.5084
	-70	63.1677	91.9907	63.9925	70.6592		2.2998	21.27	46.8463			Control		ML277
	-60	67.2938	111.798	71.3167	81.6455		4.13086	21.8803	51.7291			V1/2	Slope	V1/2	Slope
	-50	90.2121	158.429	92.679	98.125		16.9482	27.9839	51.7291			-20.2	8.201	-8.777	9.48
	-40	163.214	260.357	143.338	140.239		49.2969	52.3979	71.2603			-20.97	10.82	-11.46	9.793
	-30	307.894	465.62	237.332	198.223		199.443	142.12	155.489			-26.6	8.681	-12.52	11.7
	-20	563.77	742.719	349.027	276.348		598.003	317.901	289.766			-18.76	14.92
	-10	836.595	1011.25	443.631	351.421		1207.74	539.458	424.654
	0	1008.38	1177.85	490.018	411.846		1777.2	749.419	537.569		n	4	4	3	3
	10	1086.29	1277.85	508.328	445.415		2195.9	884.307	615.084		Mean	-21.63	10.66	-10.92	10.32
	20	1101.75	1326.58	510.16	470.439		2446.15	963.042	665.132		SD	3.436	3.062	1.929	1.202
	30	1100.35	1348.81	505.277	491.191		2546.25	988.677	691.988		SEM	1.718	1.531	1.114	0.6937
	40	1073.22	1349.29	502.225	497.295		2565.78	996.612	701.143
	50	1054.86	1349.52	502.225	501.567		2518.78	991.729	742.037
	60	1022.51	1337.84	488.797	505.229		2446.15	956.329	826.265
	70	1052.74	1339.93	479.642	519.268		2353.37	914.825	798.189
	80	1066.83	1338.87	469.266	513.774		2253.28	889.19	735.323
S338A	Voltage (mV)	Control							ML277
	-90	20.2664	22.9924	3.87804	1.89888	26.7611	21.0791		526.41	43.8689	326.826	343.085	206.626			Control		ML277
	-80	19.0457	18.6073	7.49295	3.72993	24.93	26.4596		458.661	42.6482	277.387	309.516	124.37			V1/2	Slope	V1/2	Slope
	-70	20.2664	23.4901	6.8826	10.4438	26.1507	29.1857		403.119	44.4792	243.208	280.83	107.28			-14.5	12.35	-5.965	8.949
	-60	22.7078	21.6591	14.254	5.56099	24.93	28.0122		362.225	51.1931	221.845	252.753	94.4629			-25.07	4.905	-13.19	11.5
	-50	24.5388	25.4932	12.3758	25.0922	26.5419	29.2329		335.98	72.5554	215.131	298.53	115.215			-30.38	11.41	-17.78	7.376
	-40	25.7595	24.2725	13.875	41.5717	31.2055	33.2268		334.759	139.694	264.57	419.379	200.054			-19.95	11.92	-21.9	10.65
	-30	31.2527	35.65	30.3545	62.3237	44.0229	46.4825		398.846	334.396	477.583	636.664	415.508			-21.84	8.505	-12.69	11.84
	-20	45.0716	61.2375	47.4443	89.7895	64.7748	69.6759		533.124	706.711	846.845	875.312	740.825			-8.717	15.33
	-10	53.6165	69.6105	68.9786	109.931	76.1523	94.7003		717.45	1105.27	1235.03	1076.73	1052.71
	0	63.9925	75.2756	78.1339	119.697	88.9697	111.897		870.648	1405.56	1482.83	1160.96	1313.33		n	6	6	5	5
	10	71.0975	72.787	75.0821	125.8	91.1919	129.206		981.732	1606.37	1580.49	1226.26	1512.92		Mean	-20.08	10.74	-14.31	10.06
	20	77.2011	74.9039	81.796	122.748	94.9667	138.474		1067.79	1735.76	1610.4	1319.04	1661.24		SD	7.673	3.593	5.983	1.873
	30	69.4385	80.9338	81.624	122.748	95.3107	145.91		1115.4	1813.28	1628.71	1352.61	1746.68		SEM	3.132	1.467	2.676	0.8375
	40	75.714	74.785	90.9513	130.683	93.4324	160.114		1127.61	1854.17	1617.11	1355.05	1783.92
	50	78.1554	73.7924	88.4155	138.007	93.4445	162.118		1134.93	1870.04	1566.45	1353.83	1790.02
	60	78.8905	66.2273	99.7458	122.138	87.0746	164.506		1132.49	1873.09	1509.69	1349.56	1783.92
	70								1122.11	1871.87	1451.7	1337.35	1768.66
	80								1109.3	1863.33	1391.28	1312.93	1754.62
S338F		Control				ML277
	Voltage (mV)
	-90	32.7015	8.18414	13.2003		23.1887	22.6367	20.2725
	-80	30.2601	14.4185	9.49609		25.6301	25.9137	19.6621			Control
	-70	25.9877	13.7138	19.418		17.8675	18.5895	23.9346			V1/2	Slope
	-60	25.7213	5.84462	17.0488		17.8675	16.5392	20.8235			-8.371	11.83
	-50	19.6178	7.06532	17.7039		19.6986	14.9274	21.7656			-8.145	10.85
	-40	46.1124	11.9481	24.1557		26.8508	15.8163	21.0426			0.523	13.04
	-30	60.9074	16.2206	18.5903		20.4033	17.6473	20.207
	-20	80.0251	46.1278	35.425		22.2344	15.7036	22.3699		n	3	3
	-10	137.398	58.2694	44.8992		22.2344	14.4829	24.201		Mean	-5.331	11.91
	0	176.657	81.4628	56.5492		23.4551	20.5864	27.2527		SD	5.071	1.097
	10	211.644	98.5526	79.2536		25.2861	21.8071	27.5845		SEM	2.928	0.6334
	20	223.851	118.084	90.7174		25.8965	21.1968	31.857
	30	253.758	123.577	98.7769		28.3379	23.2531	36.4613
	40	243.993	116.958	114.355		31.3896	28.5271	35.8509
	50	251.317	113.906	105.956		28.9482	27.9167	40.7337
	60	225.072	115.737	99.8725		31.3896	26.696	41.9544
	70	233.617	117.568	92.417		26.5068	27.8223	41.3441
	80	197.34	115.127	103.687
F339A		Control				ML277
	Voltage (mV)
	-90	26.1979	25.5876	28.4201		8.71691	14.0381	9.1263			Control		ML277
	-80	31.6911	20.7048	23.5373		10.548	10.9863	16.4505			V1/2	Slope	V1/2	Slope
	-70	31.0807	26.8083	25.3684		12.379	11.5967	12.1781			-29.97	8.087	-3.202	9.236
	-60	39.6257	33.5221	29.6408		11.1583	10.376	16.4505			-27.36	7.757	-2.234	12.52
	-50	54.2741	50.0016	43.6789		12.379	10.376	25.6058			-28.25	7.179	-5.723	12.68
	-40	89.0641	93.3366	81.0824		16.0411	20.1416	29.2679
	-30	148.268	172.682	142.9		17.8722	44.5557	46.9681		n	3	3	3	3
	-20	217.848	283.156	229.531		33.131	79.9561	78.7064		Mean	-28.53	7.674	-3.72	11.48
	-10	267.287	363.722	295.119		58.1554	130.005	129.366		SD	1.327	0.4596	1.801	1.944
	0	279.494	389.967	310.044		83.7901	179.443	169.649		SEM	0.766	0.2654	1.04	1.122
	10	258.742	395.413	309.325		117.97	238.647	212.984
	20	224.562	389.263	297.647		139.332	291.748	255.708
	30	197.707	368.511	278.207		151.539	327.759	269.746
	40	170.241	345.469	248.282		152.15	336.304	279.512
	50	156.203	317.927	240.81		148.487	335.693	278.291
	60	135.451	299.494	215.936		144.825	329.59	274.629
	70	122.633	283.455	211.924		141.163	325.928	267.915
	80	112.868	256.919	220.987		139.942	329.59

## Sheet: xQ1 GV
Supplemental Figure 1b
xQ1-Cryo Construct
		Control					ML277
	Voltage (mV)
	-90	14.6788	47.9953	36.64
	-80	21.3927	7.10178	74.1534	58.3105		1144.35	132.365	635.707	1432.5	1130.79	2876.25
	-70	27.4962	-2.05349	71.1637	48.5449		869.084	140.128	508.143	1340.33	1054.5	1670.86			Control		ML277
	-60	28.7169	10.1535	82.1804	46.7139		782.414	198.111	611.903	1361.08	970.267	1142.63			V1/2	Slope	V1/2	Slope
	-50	24.4444	55.3196	103.34	49.1553		885.563	360.465	912.807	1530.76	887.869	1196.34			-1.123	13.94	-37.01	4.041
	-40	31.1583	83.3957	152.408	79.6729		1149.85	627.313	1573.82	2105.1	779.837	1739.56			-7.184	12.39	-37.43	10.43
	-30	41.5343	136.496	278.357	171.226		1418.4	873.895	2215.91	3121.95	776.175	2666.07			-23.87	9.789	-39.01	6.731
	-20	59.2345	286.643	472.097	320.762		1569.77	1059.44	2594.94	3856.81	738.944	3507.74			-7.192	9.84	-35.17	4.825
	-10	83.0382	487.448	567.361	498.374		1619.82	1173.58	2759.73	4506.84	768.241	3906.91					-57.31	-19.98
	0	116.608	673.606	662.685	797.446		1642.4	1239.5	2740.2	4321.29	749.32	3903.25
	10	153.839	829.856	671.401	990.928		1682.68	1268.79	2756.68	4032.59	710.257	3701.23		n	4	4	5	5
	20	167.877	943.991	719.619	1138.63		1604.56	1273.68	2745.08	3970.95	730.399	3387.51		Mean	-9.842	11.49	-41.19	1.209
	30	188.019	1006.86	714.126	1196.62		1494.69	1268.79	2687.71	3573	710.867	3095.76		SD	9.779	2.035	9.117	12.1
	40	196.564	1056.91		1161.22		1420.84	1259.03	2532.68	3569.95	649.832	2840.63		SEM	4.89	1.018	4.077	5.411
	50	197.174	1016.01		1130.7		1348.21	1246.82		3330.08	629.08	2591.61
	60	207.55			1117.27
